# Supplementary material for: Novel RNA variants in colorectal cancers
Source: Oncotarget. 2015 Oct 12;6(34):36587–602. doi: 10.18632/oncotarget.5500 (PMC4742197; doi:10.18632/oncotarget.5500)
Supplement: Supplementary file 2 [file oncotarget-06-36587-s002.xlsx]

## Sheet: Table S1
Table S1: Reads produced by high-throughput sequencing of RACE products, and alignment numbers before and after trimming
	WITHOUT TRIMMING						AFTER TRIMMING
Samples	Left reads input	Left reads mapped	Right reads input	Right reads mapped	Aligned pairs	Overall read mapping rate	Left reads input	Left reads mapped	Right reads input	Right reads mapped	Aligned pairs	Overall read mapping rate
Sample1_T	337490	134495 (39.9%)	337490	185811 (55.1%)	111444	47.5%	290733	218985 (75.3%)	290733	220021 (75.7%)	184302	75.5%
Sample2_T	405183	126071 (31.1%)	405183	147152 (36.3%)	106969	33.7%	286407	170232 (59.4%)	286407	166211 (58.0%)	143493	58.7%
Sample3_T	490151	240423 (49.1%)	490151	227980 (46.5%)	184732	47.8%	429720	341214 (79.4%)	429720	333629 (77.6%)	296755	78.5%
Sample4_T	92558	30186 (32.6%)	92558	50897 (55.0%)	26168	43.8%	69061	53984 (78.2%)	69061	56101 (81.2%)	46894	79.7%
Sample5_T	259254	91045 (35.1%)	259254	112686 (43.5%)	82250	39.3%	172709	133414 (77.2%)	172709	131292 (76.0%)	115564	76.6%
Sample6_T	221512	93812 (42.4%)	221512	121830 (55.0%)	81132	48.7%	172586	134683 (78.0%)	172586	135963 (78.8%)	116717	78.4%
Sample7_N	949370	641862 (67.6%)	949370	615850 (64.9%)	547377	66.2%	832470	709983 (85.3%)	832470	695880 (83.6%)	646394	84.4%
Sample7_T	937297	474458 (50.6%)	937297	458915 (49.0%)	394124	49.8%	737717	573080 (77.7%)	737717	558646 (75.7%)	498866	76.7%
Sample8_T	537716	281907 (52.4%)	537716	251030 (46.7%)	223229	49.6%	438703	374265 (85.3%)	438703	361323 (82.4%)	332897	83.8%
Sample9_T	721347	348366 (48.3%)	721347	348316 (48.3%)	296311	48.3%	554354	426417 (76.9%)	554354	415051 (74.9%)	367984	75.9%
Sample10_T	938279	607220 (64.7%)	938279	611892 (65.2%)	547282	65.0%	820110	700296 (85.4%)	820110	687235 (83.8%)	639160	84.6%
Sample11_T	828108	534222 (64.5%)	828108	532212 (64.3%)	473642	64.4%	713173	603405 (84.6%)	713173	594964 (83.4%)	548878	84.0%
Sample12_T	891642	484725 (54.4%)	891642	469390 (52.6%)	395853	53.5%	721834	581393 (80.5%)	721834	570057 (79.0%)	509679	79.8%
Sample13_T	954285	544282 (57.0%)	954285	518540 (54.3%)	452876	55.7%	797104	662655 (83.1%)	797104	643236 (80.7%)	590462	81.9%
Sample14_T	913931	422375 (46.2%)	913931	371684 (40.7%)	329406	43.4%	694342	559643 (80.6%)	694342	538048 (77.5%)	488309	79.0%
Sample15_T	1003262	557686 (55.6%)	1003262	562527 (56.1%)	483618	55.8%	818000	689581 (84.3%)	818000	679539 (83.1%)	625629	83.7%
Sample16_T	955003	574108 (60.1%)	955003	591286 (61.9%)	514575	61.0%	824191	700553 (85.0%)	824191	695146 (84.3%)	651450	84.7%
Sample17_T	1042165	589295 (56.5%)	1042165	586722 (56.3%)	507243	56.4%	821846	688397 (83.8%)	821846	678353 (82.5%)	629075	83.2%
Sample18_T	1246399	672611 (54.0%)	1246399	575291 (46.2%)	498652	50.1%	993465	795391 (80.1%)	993465	766917 (77.2%)	687878	78.6%
Sample19_T	460095	246339 (53.5%)	460095	207988 (45.2%)	179428	49.4%	348581	272972 (78.3%)	348581	262408 (75.3%)	231736	76.8%
HCT-116	287685	190561 (66.2%)	287685	178717 (62.1%)	156036	64.2%	240168	204653 (85.2%)	240168	200354 (83.4%)	185791	84.3%
HT29	782188	553726 (70.8%)	782188	408693 (52.2%)	370633	61.5%	614865	541431 (88.1%)	614865	511567 (83.2%)	479949	85.6%
NCI-H508	209624	139209 (66.4%)	209624	129023 (61.5%)	113157	64.0%	173914	149068 (85.7%)	173914	145104 (83.4%)	134019	84.6%

## Sheet: Table S2
Table S2: Novel junctions covered by a minimum of 100 reads from the RACE-seq data
Chromosome	Pos1	Pos2	Distance	Sample1_T	Sample2_T	Sample3_T	Sample4_T	Sample5_T	Sample6_T	Sample7_T	Sample8_T	Sample9_T	Sample10_T	Sample11_T	Sample12_T	Sample13_T	Sample14_T	Sample15_T	Sample16_T	Sample17_T	Sample18_T	Sample19_T	HCT-116	HT29	NCI-H508	Total
chr1	11091304	11095305	4001	0	0	0	0	0	0	0	0	0	0	0	0	0	0	1	0	0	0	0	0	0	0	1
chr1	11091320	11095321	4001	0	0	0	0	0	0	0	0	0	0	0	0	0	0	1	0	0	0	0	0	0	0	1
chr1	153536281	153538129	1848	0	0	0	0	0	0	0	0	0	0	0	1	0	0	0	0	0	0	0	0	0	0	1
chr1	153536306	153539204	2898	0	0	0	0	0	0	0	0	0	0	0	0	0	1	0	0	0	0	0	0	0	0	1
chr1	153536329	153540992	4663	0	0	0	0	0	0	0	1	0	0	0	1	1	1	0	0	0	0	0	0	0	0	4
chr1	153536329	153538641	2312	0	0	0	0	0	0	0	0	0	0	0	1	0	1	0	0	0	0	1	0	0	0	3
chr1	153536329	153538850	2521	0	0	0	0	0	0	0	0	0	0	0	1	0	0	0	0	0	0	0	0	0	0	1
chr1	153536329	153539864	3535	1	0	0	0	0	0	0	0	0	0	0	0	0	0	0	0	0	0	0	0	0	0	1
chr1	153536342	153540992	4650	0	0	0	0	0	0	0	0	0	0	0	1	0	0	0	0	0	0	0	0	0	0	1
chr1	153536357	153537982	1625	0	1	0	1	1	1	1	0	1	0	1	1	1	1	1	1	0	0	1	1	1	0	15
chr1	153536357	153540992	4635	0	0	0	0	0	0	0	0	0	1	0	1	1	0	0	0	0	0	0	0	0	0	3
chr1	153536363	153538641	2278	0	0	1	0	0	0	0	1	0	1	0	1	1	1	0	0	1	1	0	0	0	0	8
chr1	153536363	153540244	3881	0	0	0	0	0	0	0	0	1	0	0	1	0	0	0	0	0	0	0	0	0	0	2
chr1	153536363	153537100	737	0	0	0	0	0	0	0	0	0	0	0	0	0	0	1	0	0	0	0	0	0	0	1
chr1	153536363	153539864	3501	1	0	0	0	0	0	0	0	0	0	0	0	0	0	0	0	0	0	0	0	0	0	1
chr1	153536363	153540861	4498	0	0	0	0	0	0	0	0	0	0	0	1	0	0	0	0	0	0	0	0	0	0	1
chr1	153536378	153537990	1612	0	0	0	0	0	0	0	0	0	0	0	0	0	0	0	0	0	0	1	0	0	0	1
chr1	153539339	153540992	1653	0	0	1	0	0	0	0	0	0	0	0	0	1	0	0	0	0	0	0	0	0	0	2
chr1	153539339	153540861	1522	0	0	0	0	0	0	0	0	0	0	0	1	0	0	0	0	0	0	0	0	0	0	1
chr1	183947654	184021555	73901	0	0	0	0	0	0	0	0	1	0	0	0	0	0	0	0	1	0	1	0	0	0	3
chr1	183947654	184006715	59061	0	0	0	0	0	0	1	0	1	0	0	0	0	0	0	0	0	0	0	0	0	0	2
chr1	183947654	184020729	73075	0	0	0	0	0	0	0	0	0	0	0	0	0	0	0	0	0	0	0	1	0	0	1
chr1	183966636	184020729	54093	0	0	0	0	0	0	0	0	0	0	0	0	0	0	0	0	0	0	0	1	0	0	1
chr2	70188831	70190497	1666	0	0	0	0	0	0	0	0	0	0	0	0	0	0	0	0	0	1	0	0	0	0	1
chr2	70188831	70191636	2805	0	0	0	0	0	0	0	0	0	0	0	0	0	0	0	0	0	1	0	0	0	0	1
chr2	70190632	70215578	24946	0	0	0	0	0	0	0	0	0	0	0	0	0	0	1	0	0	0	0	0	0	0	1
chr2	70215637	70223818	8181	0	0	0	0	0	0	0	0	0	0	0	0	0	0	1	0	0	0	0	0	0	0	1
chr2	70224020	70242580	18560	0	0	0	0	0	0	0	0	0	0	0	0	0	0	1	0	0	0	0	0	0	0	1
chr2	165811255	165812729	1474	0	0	0	0	0	0	1	0	0	0	0	0	0	0	0	0	0	0	0	0	0	0	1
chr2	165811255	165812168	913	0	0	0	0	0	0	0	0	0	0	0	0	0	0	0	0	0	0	1	0	0	0	1
chr2	223521230	223553063	31833	0	0	0	0	0	0	0	0	0	0	0	0	0	0	0	0	0	0	0	1	0	0	1
chr2	223553241	223558204	4963	0	0	0	0	0	1	0	0	0	0	0	0	0	0	0	0	0	0	1	0	0	0	2
chr3	171362813	171371700	8887	0	0	0	0	0	0	0	0	0	1	0	0	0	0	0	0	0	0	0	0	0	0	1
chr3	192078327	192362055	283728	0	0	0	0	0	0	0	0	0	0	0	1	0	0	0	0	0	0	0	0	0	0	1
chr3	192120485	192362055	241570	0	0	0	0	0	0	0	0	0	0	1	0	0	0	0	0	0	0	0	0	0	0	1
chr6	123068284	123101436	33152	0	0	0	0	0	0	0	0	0	1	0	0	0	0	0	0	0	0	0	0	0	0	1
chr6	123070479	123101436	30957	1	0	0	0	0	0	0	0	0	1	0	1	0	0	0	0	0	0	0	0	0	0	3
chr6	123073436	123101436	28000	0	0	0	0	0	0	0	0	0	0	0	1	0	0	0	0	0	0	0	0	0	0	1
chr6	133013676	133014130	454	0	0	0	0	0	0	0	0	0	1	0	0	0	0	0	0	0	0	0	0	0	0	1
chr6	133015321	133024025	8704	0	0	0	0	0	0	0	0	0	0	0	0	0	0	0	0	1	0	0	0	0	0	1
chr6	133032922	133034965	2043	0	0	0	0	0	0	0	0	1	1	0	0	0	0	0	0	0	0	0	0	0	0	2
chr7	100636026	100639276	3250	0	0	0	0	0	0	0	0	0	0	0	0	0	0	0	0	0	1	0	0	0	0	1
chr7	100636920	100641592	4672	0	0	0	0	0	0	0	0	0	0	0	0	0	0	0	0	0	1	0	0	0	0	1
chr7	100636920	100640170	3250	0	0	0	0	0	0	0	0	0	0	0	0	0	0	0	0	0	1	0	0	0	0	1
chr7	100637697	100642369	4672	0	0	0	0	0	0	0	0	0	0	0	1	0	0	0	0	0	0	0	0	0	0	1
chr7	100637697	100645618	7921	0	0	0	0	0	0	0	0	0	0	0	1	0	0	0	0	0	0	0	0	0	0	1
chr7	100637697	100640947	3250	0	0	0	0	0	0	0	0	0	0	0	1	0	0	0	0	0	0	0	0	0	0	1
chr7	100638402	100646323	7921	0	0	0	0	0	0	0	0	0	0	0	0	0	0	0	0	0	1	0	0	0	0	1
chr7	100638654	100642573	3919	0	0	0	0	0	0	0	0	0	0	0	0	0	0	0	0	0	1	0	0	0	0	1
chr7	100638988	100643660	4672	0	0	0	0	0	0	0	0	0	0	0	0	0	0	0	0	0	1	0	0	0	0	1
chr7	100638988	100646909	7921	0	0	0	0	0	0	0	0	0	0	0	0	0	0	0	0	0	1	0	0	0	0	1
chr7	100639308	100643980	4672	0	0	0	0	0	0	0	0	0	0	0	0	0	0	0	0	0	1	0	0	0	0	1
chr7	100639483	100647404	7921	0	0	0	0	0	0	0	0	0	0	0	0	0	0	0	0	0	1	0	0	0	0	1
chr7	100640152	100644824	4672	0	0	0	0	0	0	0	0	0	0	0	0	0	0	0	0	0	1	0	0	0	0	1
chr7	100640649	100642072	1423	0	0	0	0	0	0	0	0	0	0	0	0	0	0	0	0	0	1	0	0	0	0	1
chr7	100640649	100645321	4672	0	0	0	0	0	0	0	0	0	0	0	0	0	0	0	0	0	1	0	0	0	0	1
chr7	100640912	100642335	1423	0	0	0	0	0	0	0	0	0	0	0	0	0	0	0	0	0	1	0	0	0	0	1
chr7	100640912	100645584	4672	0	0	0	0	0	0	0	0	0	0	0	0	0	0	0	0	0	1	0	0	0	0	1
chr7	100641574	100644824	3250	0	0	0	0	0	0	0	0	0	0	0	0	0	0	0	0	0	1	0	0	0	0	1
chr7	100642334	100645584	3250	0	0	0	0	0	0	0	0	0	0	0	0	0	0	0	0	0	1	0	0	0	0	1
chr7	100643578	100646828	3250	0	0	0	0	0	0	0	0	0	0	0	0	0	0	0	0	0	1	0	0	0	0	1
chr7	100643959	100647788	3829	0	0	0	0	0	0	0	0	0	0	0	0	0	0	0	0	0	1	0	0	0	0	1
chr7	100643959	100647209	3250	0	0	0	0	0	0	0	0	0	0	0	0	0	0	0	0	0	1	0	0	0	0	1
chr8	143867103	143870816	3713	0	0	0	0	0	0	0	0	0	0	0	0	0	0	0	0	0	0	0	1	0	0	1
chr9	104130599	104133596	2997	0	0	0	0	0	0	0	0	0	0	1	0	0	0	0	0	0	0	0	0	0	0	1
chr9	104130599	104130830	231	0	0	0	0	0	0	0	0	0	0	0	0	1	0	0	0	0	0	0	0	0	0	1
chr9	104130604	104133596	2992	0	0	0	0	0	0	0	0	0	0	1	0	0	0	0	0	0	0	0	0	0	0	1
chr9	104133459	104133596	137	0	0	0	0	0	0	0	0	0	0	1	0	0	0	0	0	0	0	0	0	0	0	1
chr9	104133745	104146025	12280	0	0	0	0	0	0	0	0	0	0	1	0	0	0	0	0	0	0	0	0	0	0	1
chr9	104147200	104152859	5659	0	0	0	1	0	0	0	0	0	0	0	0	1	0	0	0	0	0	0	0	0	0	2
chr10	114428768	114648494	219726	0	0	0	0	0	0	0	0	1	0	0	0	0	0	0	0	0	0	0	1	0	0	2
chr10	114708157	114710525	2368	0	0	0	0	0	0	0	0	1	0	0	0	0	0	0	0	0	0	0	0	0	0	1
chr10	114711032	114711250	218	0	0	0	0	0	0	0	0	1	0	0	0	0	0	1	1	0	1	1	0	0	0	5
chr10	114711645	114799784	88139	0	0	1	0	0	0	0	0	0	0	0	0	0	0	0	0	0	0	0	0	0	0	1
chr10	114711885	114799784	87899	0	0	0	0	0	0	0	0	0	0	0	0	0	1	0	0	0	0	0	0	0	0	1
chr10	114724383	114781575	57192	0	0	0	0	0	0	0	0	0	0	0	0	0	0	0	0	0	0	0	0	1	0	1
chr10	114724424	114799784	75360	0	0	0	0	0	0	1	0	0	0	0	0	0	0	0	0	0	0	0	0	1	0	2
chr10	114728153	114799784	71631	0	0	0	0	0	0	0	0	0	1	0	0	0	1	0	0	0	0	0	0	0	0	2
chr10	114799885	114849217	49332	0	0	0	0	0	0	0	0	0	0	0	1	0	0	0	0	0	0	0	0	0	0	1
chr10	114816757	114900943	84186	0	0	0	0	0	0	0	0	1	0	0	0	0	0	0	0	0	0	0	0	0	0	1
chr10	114818199	114900943	82744	0	0	0	0	0	0	1	0	0	0	0	0	0	0	0	0	0	0	0	0	0	0	1
chr10	114833700	114900943	67243	0	0	0	0	0	0	0	1	0	0	0	0	0	0	0	0	1	0	0	0	0	0	2
chr10	114833787	114900943	67156	0	0	0	0	0	0	0	0	0	0	1	0	0	0	0	0	0	0	0	0	0	0	1
chr10	114845992	114900943	54951	0	0	0	0	0	0	0	0	0	1	0	1	0	1	0	0	1	0	0	0	0	0	4
chr10	114845992	114849159	3167	0	0	0	0	0	1	0	0	0	0	0	0	0	0	0	0	0	0	0	0	1	0	2
chr10	114847225	114849159	1934	0	0	1	0	0	0	0	0	0	0	0	0	0	0	0	0	0	0	0	0	1	0	2
chr10	114852046	114900943	48897	0	0	1	0	0	0	0	0	0	0	0	0	0	0	0	0	0	0	0	0	0	0	1
chr10	114886640	114900943	14303	0	0	0	0	0	0	0	0	0	0	0	0	0	1	0	0	0	0	0	0	0	0	1
chr10	114886812	114900943	14131	0	0	0	0	0	0	0	0	0	0	0	0	0	0	0	0	0	0	1	0	0	0	1
chr11	26587443	26618666	31223	0	0	1	0	0	0	0	0	0	0	1	0	0	0	0	0	0	0	0	0	0	0	2
chr11	26588686	26618666	29980	0	0	1	0	0	0	0	0	0	0	0	0	0	0	0	0	0	0	0	0	0	0	1
chr11	26588686	26604673	15987	0	0	0	0	0	0	0	0	0	0	1	0	0	0	0	0	0	0	0	0	0	0	1
chr11	26593653	26604673	11020	0	0	1	0	0	0	1	0	0	0	1	0	0	0	0	0	0	0	0	0	0	0	3
chr11	26593653	26618666	25013	0	0	1	0	0	0	0	0	0	0	0	0	0	0	0	0	0	0	0	0	0	0	1
chr11	26593653	26612818	19165	0	0	0	0	0	0	0	0	0	0	1	0	0	0	0	0	0	0	0	0	0	0	1
chr11	67412590	67414367	1777	0	0	0	0	0	0	0	0	0	0	0	0	0	0	0	1	0	0	0	0	0	0	1
chr11	67412623	67413912	1289	0	0	0	0	0	0	0	1	0	0	0	0	0	0	0	0	0	0	0	0	0	0	1
chr11	67412845	67413163	318	0	0	1	0	0	0	0	0	0	0	0	0	1	0	0	1	0	1	0	0	0	0	4
chr11	67413352	67415006	1654	0	0	0	0	0	0	0	0	0	1	0	0	0	0	0	0	0	0	0	0	0	0	1
chr11	67413352	67415061	1709	0	0	0	0	0	0	0	0	0	0	0	0	0	0	0	0	0	1	0	0	0	0	1
chr11	67414009	67418112	4103	0	0	0	0	0	0	0	0	0	0	0	0	0	0	0	0	0	1	0	0	0	0	1
chr11	67414388	67414987	599	0	0	0	0	0	0	0	0	0	0	0	0	0	0	0	0	0	1	0	0	0	0	1
chr11	106856857	107047772	190915	0	0	0	0	0	0	0	0	0	0	0	0	0	0	0	0	0	0	0	1	0	0	1
chr11	106856857	106962905	106048	1	0	0	0	0	0	0	0	0	0	0	0	0	0	0	0	0	0	0	0	0	0	1
chr12	675291	719533	44242	0	0	0	0	0	0	0	0	0	0	0	0	0	1	0	0	0	0	0	0	0	0	1
chr12	675344	753140	77796	0	0	0	0	1	0	1	1	1	0	0	1	0	0	0	0	1	0	1	0	1	0	8
chr12	675344	750526	75182	1	0	0	0	0	0	1	1	1	0	0	1	0	0	0	1	0	1	1	0	0	0	8
chr12	675344	707605	32261	0	0	0	0	0	0	1	1	0	0	0	0	0	0	0	0	0	0	0	0	0	0	2
chr12	675344	727730	52386	0	0	0	0	0	0	0	0	0	0	0	0	1	0	0	0	0	0	0	0	0	0	1
chr12	675728	752677	76949	1	0	0	0	0	0	1	0	0	0	0	0	0	0	0	0	0	0	0	0	0	0	2
chr12	698975	752677	53702	0	0	0	0	0	0	0	0	1	0	0	0	0	0	0	0	0	0	0	0	1	0	2
chr12	719625	752677	33052	0	0	0	0	0	0	1	0	0	0	0	0	0	0	0	0	0	0	0	0	0	0	1
chr12	730296	750526	20230	0	0	0	0	0	0	0	0	0	0	0	0	1	0	0	0	0	0	0	0	0	0	1
chr12	750656	752677	2021	1	0	0	0	0	0	1	1	1	0	0	1	1	0	0	1	0	1	1	0	0	0	9
chr12	52824454	53293815	469361	0	0	0	0	0	0	0	0	0	0	0	1	0	0	0	0	0	0	0	0	0	0	1
chr12	52845415	52913619	68204	0	0	0	0	1	0	0	0	0	0	0	0	0	0	0	0	0	0	0	0	0	0	1
chr12	52845451	52867111	21660	0	0	0	0	1	0	0	0	0	0	0	0	0	0	0	0	0	0	0	0	0	0	1
chr12	52867074	52913619	46545	0	0	0	0	1	0	0	0	0	0	0	0	0	0	0	0	0	0	0	0	0	0	1
chr12	52884482	53293815	409333	1	0	0	0	0	0	0	0	0	0	0	1	0	0	0	0	0	0	0	0	0	0	2
chr12	52884493	53293826	409333	1	0	0	0	0	0	0	0	0	0	0	1	0	0	0	0	0	0	0	0	0	0	2
chr12	53044337	53048689	4352	0	0	0	0	0	0	0	0	0	0	0	0	0	1	0	0	0	0	0	0	0	0	1
chr12	53186152	53293815	107663	1	0	0	0	0	0	0	0	0	0	0	1	0	0	0	0	0	0	0	0	0	0	2
chr12	53294428	53295695	1267	0	0	0	0	0	0	0	0	0	0	0	0	0	0	0	0	0	0	1	0	0	0	1
chr12	53294440	53298442	4002	0	0	0	0	0	0	0	0	0	0	0	1	0	0	0	0	0	0	0	0	0	0	1
chr12	53294440	53298733	4293	0	0	0	0	0	0	0	0	0	0	0	0	0	0	0	0	0	0	1	0	0	0	1
chr12	53295801	53298773	2972	0	0	0	0	0	0	0	0	0	0	0	0	0	0	0	0	1	0	0	0	0	0	1
chr12	53298592	53298678	86	0	0	0	0	0	0	0	1	0	0	0	0	0	0	0	0	0	0	0	0	0	0	1
chr12	54343920	54350112	6192	0	0	0	0	0	0	0	0	0	0	0	0	0	0	1	0	0	0	0	0	0	0	1
chr12	54348862	54350112	1250	0	0	0	0	0	0	0	0	0	0	0	0	0	0	1	0	0	0	0	0	0	0	1
chr13	36767850	36767943	93	0	0	1	0	0	0	0	0	0	0	0	0	0	0	0	0	0	0	0	0	0	0	1
chr17	38858185	38859846	1661	0	0	0	0	1	0	0	0	0	0	0	0	0	0	0	0	0	0	0	0	0	0	1
chr17	38859490	38859844	354	0	0	0	0	1	0	0	0	0	0	0	0	0	0	0	0	0	0	0	0	0	0	1
chr17	38859490	38878083	18593	0	0	0	0	1	0	0	0	0	0	0	0	0	0	0	0	0	0	0	0	0	0	1
chr17	38859593	38978450	118857	0	0	0	0	1	0	0	0	0	0	0	0	0	0	0	0	0	0	0	0	0	0	1
chr17	38859905	38878145	18240	0	0	0	0	1	0	0	0	0	0	0	0	0	0	0	0	0	0	0	0	0	0	1
chr19	51451974	51501086	49112	0	0	0	0	0	0	0	0	0	0	0	0	0	0	0	0	0	1	0	0	0	0	1
chr19	51485680	51504354	18674	0	0	0	0	0	0	0	0	0	0	0	0	0	0	0	1	0	0	0	0	0	0	1
chr19	51485704	51487107	1403	0	0	0	0	0	0	0	0	0	0	0	1	0	0	0	0	0	0	0	0	0	0	1
chr19	51487155	51504358	17203	0	0	0	0	0	0	0	0	0	0	0	1	0	0	0	0	0	0	0	0	0	0	1
chr19	51501060	51504354	3294	0	0	0	0	0	0	0	0	0	0	0	0	0	0	0	0	0	1	0	0	0	0	1
chr19	55880298	55884648	4350	0	0	0	0	0	0	0	0	0	0	0	0	0	0	0	0	0	0	0	0	1	0	1
chr20	10199625	10204734	5109	0	0	0	0	0	0	1	0	0	0	0	0	0	0	0	0	0	0	0	0	0	0	1
chr20	10199625	10218621	18996	0	0	0	0	0	0	1	0	0	0	0	0	0	0	0	0	0	0	0	0	0	0	1
chr20	10199625	10207326	7701	0	0	0	0	0	0	1	0	0	0	0	0	0	0	0	0	0	0	0	0	0	0	1
chr20	10199625	10208026	8401	0	0	0	0	0	0	1	0	0	0	0	0	0	0	0	0	0	0	0	0	0	0	1
chr20	10204758	10214859	10101	0	0	0	0	0	0	1	0	0	0	0	0	0	0	0	0	0	0	0	0	0	0	1
chr20	10208086	10256077	47991	0	0	0	0	0	0	1	0	0	0	0	0	0	0	0	0	0	0	0	0	0	0	1

## Sheet: Table S3
Table S3: Junctions used as input to the STAR aligner
Gene	Ensembl_ID	Chromosome	strand	Pos1	Pos2	Distance	Note
CA6	ENSG00000131686	1	+	9006024	9009322	3298	alt_splice
CA6	ENSG00000131686	1	+	9006024	9017196	11172	alt_splice
CA6	ENSG00000131686	1	+	9006024	9018969	12945	alt_splice
CA6	ENSG00000131686	1	+	9009501	9017196	7695	alt_splice
CA6	ENSG00000131686	1	+	9017344	9018969	1625	alt_splice
S100A2	ENSG00000196754	1	-	153536357	153537982	1625	alt_splice
S100A2	ENSG00000196754	1	-	153536363	153539178	2815	alt_promo
S100A2	ENSG00000196754	1	-	153536363	153540320	3957	alt_promo
S100A2	ENSG00000196754	1	-	153536363	153580475	44112	Read-through
COLGALT2	ENSG00000198756	1	-	183947654	184020729	73075	alt_promo
COLGALT2	ENSG00000198756	1	-	183947654	184021555	73901	alt_promo
SLC38A11	ENSG00000169507	2	-	165811255	165812168	913	alt_promo
SLC38A11	ENSG00000169507	2	-	165811255	165812729	1474	alt_promo
MOGAT1	ENSG00000124003	2	+	223521230	223553063	31833	alt_promo
MOGAT1	ENSG00000124003	2	+	223553241	223558204	4963	alt_splice
MOGAT1	ENSG00000124003	2	+	223558520	223559081	561	alt_splice
FGF12	ENSG00000114279	3	-	192078327	192232456	154129	alt_promo
FGF12	ENSG00000114279	3	-	192078327	192362055	283728	alt_promo
FGF12	ENSG00000114279	3	-	192078327	192635419	557092	Fusion
FABP7	ENSG00000164434	6	+	123068284	123101436	33152	alt_promo
FABP7	ENSG00000164434	6	+	123070479	123101436	30957	alt_promo
FABP7	ENSG00000164434	6	+	123073436	123101436	28000	alt_promo
FABP7	ENSG00000164434	6	+	123100864	123101436	572	alt_promo
VNN1	ENSG00000112299	6	-	133005644	133006394	750	alt_splice
VNN1	ENSG00000112299	6	-	133006542	133007738	1196	alt_splice
SLC22A2	ENSG00000112499	6	-	160645836	160655093	9257	alt_promo
SLC22A2	ENSG00000112499	6	-	160645836	160655314	9478	alt_promo
LY6D	ENSG00000167656	8	-	143867103	143870816	3713	alt_promo
BAAT	ENSG00000136881	9	-	104130599	104130830	231	alt_promo
BAAT	ENSG00000136881	9	-	104130604	104130837	233	alt_promo
BAAT	ENSG00000136881	9	-	104130604	104133600	2996	alt_splice
BAAT	ENSG00000136881	9	-	104147200	104152859	5659	Read-through
MUC15	ENSG00000169550	11	-	26587443	26618666	31223	New_exon
MUC15	ENSG00000169550	11	-	26588686	26604673	15987	New_exon
MUC15	ENSG00000169550	11	-	26593653	26604673	11020	New_exon
MUC15	ENSG00000169550	11	-	26593653	26612818	19165	New_exon
ACY3	ENSG00000132744	11	-	67412623	67413912	1289	alt_promo
GUCY1A2	ENSG00000152402	11	-	106856857	106962905	106048	alt_promo
GUCY1A2	ENSG00000152402	11	-	106856857	107047772	190915	alt_promo
NINJ2	ENSG00000171840	12	-	675344	707605	32261	New_exon
NINJ2	ENSG00000171840	12	-	675344	750526	75182	New_exon
NINJ2	ENSG00000171840	12	-	675344	753140	77796	New_exon
NINJ2	ENSG00000171840	12	-	750656	752677	2021	New_exon
HOXC12	ENSG00000123407	12	+	54343920	54350112	6192	alt_promo
HOXC12	ENSG00000123407	12	+	54348862	54350112	1250	alt_promo
SOHLH2	ENSG00000120669	13	-	36767850	36767943	93	alt_splice
KLK7	ENSG00000169035	19	-	51485170	51504354	19184	Read-through
IL11	ENSG00000095752	19	-	55880298	55884648	4350	alt_promo
SNAP25	ENSG00000132639	20	+	10199625	10204734	5109	alt_splice
SNAP25	ENSG00000132639	20	+	10199625	10207326	7701	alt_splice
SNAP25	ENSG00000132639	20	+	10199625	10208026	8401	alt_splice
SNAP25	ENSG00000132639	20	+	10199625	10218621	18996	alt_splice
SNAP25	ENSG00000132639	20	+	10204758	10214859	10101	alt_splice
SNAP25	ENSG00000132639	20	+	10208086	10256077	47991	alt_splice
BPIFA2	ENSG00000131050	20	+	37632550	31767410	-5865140	Fusion

## Sheet: Table S4
Table S4: Number of aligned reads to input junctions, as determined by the STAR aligner
						Cancer Cell Line Encyclopedia
Gene	Chr	Pos1	Pos2	Ensembl_ID	Strand	NCI-H508	SNU-81	HCT-15	HT-29	SNU-61	LoVo	RKO	HCC-56	SW837	Hs 698.T	SK-CO-1	SNU-C5	RCM-1	SNU-1033	LS123	SW948	SNU-1040	MDST8	SW1116	CL-34	NCI-H747	COLO-678	SNU-175	LS513	OUMS-23	SNU-C2A	Hs 255.T	SW620	SNU-C4	SW48	COLO 741	HCT 116	T84	NCI-H716	CL-14	SW1463	GP2d	SNU-503	C2BBe1	SW480	LS1034	SW1417	SNU-1197	KM12
CA6	1	9006024	9009321	ENSG00000131686	+	0	0	0	0	0	0	0	4	0	0	0	0	0	4	0	0	0	0	0	0	0	0	0	0	0	13	0	1	0	0	0	0	0	0	0	0	0	0	0	1	0	1	0	0
CA6	1	9006024	9017195	ENSG00000131686	+	0	0	0	0	0	0	0	0	0	0	0	0	0	0	0	0	0	0	0	0	0	0	0	0	0	0	0	0	0	0	0	0	0	0	0	0	0	0	0	0	0	0	0	0
CA6	1	9006024	9018968	ENSG00000131686	+	0	0	0	0	0	0	0	0	0	0	0	0	0	0	0	0	0	0	0	0	0	0	0	0	0	0	0	0	0	0	0	0	0	0	0	0	0	0	0	0	0	0	0	0
CA6	1	9009501	9017195	ENSG00000131686	+	0	0	0	0	0	0	0	4	0	0	0	0	0	8	0	0	0	0	0	0	0	1	0	0	0	10	0	0	0	0	0	0	0	0	0	0	0	0	0	0	0	0	0	0
CA6	1	9017344	9018968	ENSG00000131686	+	0	0	0	0	0	0	0	7	0	0	0	0	0	2	0	0	0	0	0	0	0	0	0	0	0	2	0	0	0	0	0	0	0	0	0	0	0	0	0	0	0	0	0	0
S100A2	1	153536357	153537981	ENSG00000196754	-	20	1	3	1	4	1	1087	2	0	0	225	22	8	5	25	0	9	4	14	2	1	1	0	4	0	4	1	3	0	92	0	3	8	2	1	1	0	108	0	392	2	113	6	9
S100A2	1	153536363	153539177	ENSG00000196754	-	52	3	4	15	21	12	1776	19	6	12	403	33	17	18	45	1	16	15	2	10	12	11	5	9	1	35	7	28	1	78	2	7	51	14	8	0	9	277	4	561	10	205	11	45
S100A2	1	153536363	153540319	ENSG00000196754	-	1	0	0	0	1	0	5	0	0	0	4	0	0	0	0	0	0	0	0	0	0	0	0	0	0	0	0	1	0	0	0	0	0	0	0	0	0	1	1	1	0	1	0	0
S100A2	1	153536363	153580474	ENSG00000196754	-	0	4	0	0	0	0	0	0	0	0	0	0	0	0	2	0	0	0	0	1	0	0	0	0	0	1	0	1	0	0	0	0	1	0	0	0	0	0	0	0	0	0	0	0
COLGALT2	1	183947654	184020728	ENSG00000198756	-	0	0	0	1	0	0	0	0	0	1	0	0	0	1	1	0	0	3	0	1	0	1	1	5	0	0	1	4	0	0	0	0	0	0	0	0	0	0	0	1	0	0	0	0
COLGALT2	1	183947654	184021554	ENSG00000198756	-	0	0	0	0	0	0	0	0	0	0	0	0	0	0	0	0	0	0	0	0	0	0	0	0	0	0	1	0	0	0	0	0	0	0	0	0	0	0	0	0	0	0	0	0
SLC38A11	2	165811255	165812167	ENSG00000169507	-	0	0	0	0	0	0	0	0	0	0	0	0	0	0	0	0	0	0	0	0	0	0	0	0	0	0	0	0	0	0	0	0	0	0	0	0	0	0	0	0	0	0	0	0
SLC38A11	2	165811255	165812728	ENSG00000169507	-	0	0	0	0	0	0	0	0	0	0	0	0	0	0	0	0	0	0	0	0	0	0	0	0	0	0	0	0	0	0	0	0	0	0	0	0	0	0	0	0	0	0	0	0
MOGAT1	2	223521230	223553062	ENSG00000124003	+	0	0	0	0	0	0	0	0	0	0	0	0	1	0	0	0	0	0	0	1	0	0	0	0	0	0	0	0	0	0	0	0	0	0	1	0	0	0	0	0	0	0	0	0
MOGAT1	2	223553241	223558203	ENSG00000124003	+	0	0	0	0	1	0	0	0	0	0	0	0	1	0	0	0	0	0	0	1	0	0	0	0	0	5	0	1	0	0	0	1	0	0	0	0	0	0	0	0	0	0	0	0
MOGAT1	2	223558520	223559080	ENSG00000124003	+	0	0	0	0	0	0	0	0	0	0	0	0	0	1	0	0	0	0	0	0	0	0	0	0	0	3	0	3	0	0	0	0	0	0	0	0	0	0	0	0	0	0	0	0
FGF12	3	192078327	192232455	ENSG00000114279	-	0	0	0	0	0	0	0	0	0	0	0	0	0	0	0	0	0	0	0	0	0	0	29	0	0	1	0	0	0	0	2	0	0	0	0	0	0	21	1	0	0	0	0	0
FGF12	3	192078327	192362054	ENSG00000114279	-	0	22	0	0	0	0	0	0	0	0	0	0	0	2	0	0	0	0	0	0	0	0	0	0	4	2	0	1	0	0	2	0	0	8	0	0	0	16	0	0	0	0	0	0
FGF12	3	192078327	192635418	ENSG00000114279	-	0	0	1	0	0	0	0	1	0	0	0	0	0	0	0	0	0	0	0	0	0	1	0	0	0	1	0	1	0	0	0	0	0	0	0	0	0	0	0	0	1	0	3	0
FABP7	6	123068284	123101435	ENSG00000164434	+	0	0	0	0	0	0	0	0	0	0	0	0	0	0	0	0	0	0	0	0	0	0	0	0	0	0	0	0	0	0	0	0	0	0	0	0	0	0	0	0	0	0	0	0
FABP7	6	123070479	123101435	ENSG00000164434	+	0	0	0	0	0	0	0	0	0	0	0	0	0	0	0	0	0	0	0	0	0	0	0	0	0	0	0	0	0	0	0	0	0	0	0	0	9	0	0	0	0	0	0	0
FABP7	6	123073436	123101435	ENSG00000164434	+	0	0	0	0	0	0	0	0	0	0	0	0	0	0	0	0	0	0	0	0	0	0	0	0	0	0	0	0	0	0	0	0	0	0	0	0	0	0	0	0	0	0	0	0
FABP7	6	123100864	123101435	ENSG00000164434	+	0	0	0	0	0	0	0	0	0	0	0	0	0	0	0	0	0	0	0	0	0	0	0	0	0	0	0	0	0	0	0	0	0	0	0	0	0	0	0	0	0	0	0	0
VNN1	6	133005644	133006393	ENSG00000112299	-	1	0	0	25	8	1	1	2	0	0	0	37	27	15	33	0	0	2	11	1	57	0	0	7	0	14	0	0	0	1	1	0	11	0	3	0	0	0	0	0	1	0	241	0
VNN1	6	133006542	133007737	ENSG00000112299	-	0	0	0	4	4	0	0	2	0	0	0	24	8	4	16	0	0	0	1	0	11	0	0	3	0	4	0	0	0	0	0	0	9	0	1	0	0	0	0	0	1	0	119	0
SLC22A2	6	160645836	160655092	ENSG00000112499	-	0	0	0	1	0	7	0	0	0	0	9	0	0	0	0	0	0	0	3	0	0	0	0	0	0	0	0	0	0	0	0	0	0	0	0	0	0	0	0	0	1	0	0	0
SLC22A2	6	160645836	160655313	ENSG00000112499	-	0	0	0	0	0	1	0	0	0	0	0	0	0	0	0	0	0	1	0	0	0	0	0	0	0	0	0	0	0	0	0	0	0	0	0	0	0	0	0	0	0	0	0	0
LY6D	8	143867103	143870815	ENSG00000167656	-	0	0	0	0	0	0	0	0	1	0	0	0	2	3	1	0	0	0	0	0	0	3	0	0	0	0	0	0	0	0	0	0	0	0	0	0	1	0	0	0	0	0	2	0
BAAT	9	104130599	104130829	ENSG00000136881	-	0	0	0	0	0	0	0	0	0	0	0	0	0	0	0	0	0	0	0	0	0	0	0	0	0	0	0	0	0	0	0	0	0	0	0	0	0	0	0	0	0	0	0	0
BAAT	9	104130604	104130836	ENSG00000136881	-	0	0	0	0	0	0	0	1	0	0	0	0	0	0	1	0	0	0	0	0	0	0	0	0	0	0	0	0	0	0	0	2	0	0	0	0	5	0	3	0	0	0	0	0
BAAT	9	104130604	104133599	ENSG00000136881	-	0	0	0	1	0	0	1	0	0	0	0	1	0	2	0	0	0	0	0	0	0	0	0	0	0	0	0	0	0	0	0	0	0	0	0	0	2	0	1	1	0	0	0	0
BAAT	9	104147200	104152858	ENSG00000136881	-	0	0	0	0	0	0	1	0	0	0	0	0	0	0	0	0	1	0	0	0	0	0	0	0	0	0	0	0	0	0	0	0	0	0	0	0	0	0	1	0	0	0	2	0
MUC15	11	26587443	26618665	ENSG00000169550	-	0	0	0	0	0	0	0	0	0	0	0	0	0	0	0	0	0	0	0	0	0	0	0	0	0	0	0	0	0	0	0	0	0	0	0	0	0	0	0	0	0	0	0	0
MUC15	11	26588686	26604672	ENSG00000169550	-	0	0	0	0	0	0	0	0	0	0	0	0	0	0	0	0	0	0	0	0	0	0	0	0	11	0	0	0	0	0	1	0	0	0	0	0	0	0	0	0	0	0	0	0
MUC15	11	26593653	26604672	ENSG00000169550	-	0	1	0	0	0	0	0	0	0	0	0	0	0	0	0	0	0	0	0	0	0	0	0	0	0	0	0	0	0	0	4	0	0	0	0	0	0	0	0	0	0	0	0	0
MUC15	11	26593653	26612817	ENSG00000169550	-	0	0	0	0	0	0	0	0	0	0	0	0	0	0	0	0	0	0	0	0	0	0	0	0	0	0	0	0	0	0	0	0	0	0	0	0	0	0	0	0	0	0	0	0
ACY3	11	67412623	67413911	ENSG00000132744	-	0	0	0	0	1	1	0	0	0	0	0	0	0	0	0	0	0	0	0	0	0	0	0	0	0	0	0	0	0	0	0	0	1	0	0	0	0	0	0	0	0	0	0	1
GUCY1A2	11	106856857	106962904	ENSG00000152402	-	0	0	0	0	0	0	0	0	0	0	0	0	0	0	0	0	0	0	0	0	0	0	0	0	0	0	0	0	0	0	0	0	0	0	0	0	0	0	0	0	0	0	0	0
GUCY1A2	11	106856857	107047771	ENSG00000152402	-	0	0	0	0	0	0	0	0	0	0	0	0	0	0	0	0	0	0	0	0	0	0	0	0	0	0	0	0	0	0	0	0	0	1	0	0	0	0	0	0	0	0	0	1
NINJ2	12	675344	707604	ENSG00000171840	-	0	0	0	0	0	0	0	0	0	0	0	0	0	0	0	0	0	0	0	0	0	0	0	0	0	0	0	0	0	0	0	0	0	0	0	0	0	0	0	0	1	0	0	0
NINJ2	12	675344	750525	ENSG00000171840	-	0	1	0	1	0	0	0	0	0	0	2	0	0	0	0	0	0	0	0	0	2	0	0	0	0	0	1	5	0	0	0	0	0	0	0	0	4	0	3	1	0	0	0	0
NINJ2	12	675344	753139	ENSG00000171840	-	0	0	0	0	1	1	1	0	0	0	0	0	0	0	0	0	0	0	0	1	0	0	0	0	0	0	0	1	0	0	0	0	0	0	0	0	0	0	0	0	0	0	2	0
NINJ2	12	750656	752676	ENSG00000171840	-	0	1	0	2	1	1	0	0	0	0	3	0	1	0	0	0	0	0	0	5	0	0	0	0	0	0	1	9	0	0	0	0	0	0	0	0	3	0	1	2	0	2	0	0
HOXC12	12	54343920	54350111	ENSG00000123407	+	0	0	0	0	0	0	0	0	7	0	0	0	3	6	0	0	0	0	0	0	0	0	0	0	2	0	0	2	0	0	0	0	0	0	4	0	0	0	2	0	0	1	2	0
HOXC12	12	54348862	54350111	ENSG00000123407	+	0	0	0	0	0	0	0	0	0	0	0	0	0	0	0	0	0	0	0	0	0	0	0	0	0	0	0	0	0	0	0	0	0	0	0	0	0	0	0	0	0	0	0	0
SOHLH2	13	36767850	36767942	ENSG00000120669	-	0	0	0	0	0	0	0	0	0	0	0	0	1	0	0	0	0	0	0	0	0	0	1	0	0	0	0	0	0	0	0	0	0	0	0	0	0	0	0	0	0	0	0	0
KLK7	19	51485170	51504353	ENSG00000169035	-	0	0	0	1	0	0	0	0	10	0	9	0	7	77	14	0	0	0	0	2	9	0	0	0	105	1	0	0	0	0	0	40	0	0	0	0	0	0	0	0	0	1	48	0
IL11	19	55880298	55884647	ENSG00000095752	-	0	0	0	0	0	0	0	1	0	0	0	0	0	0	0	0	0	0	0	0	0	0	0	0	0	0	0	0	0	0	0	0	0	0	0	0	0	0	0	0	0	0	0	0
SNAP25	20	10199625	10204733	ENSG00000132639	+	0	0	0	0	0	0	0	0	0	0	0	0	0	0	0	0	0	0	0	0	0	0	0	0	0	0	0	0	0	0	0	0	0	0	0	0	0	0	0	0	0	0	0	0
SNAP25	20	10199625	10207325	ENSG00000132639	+	0	0	0	0	0	0	0	0	0	0	0	0	0	0	0	0	0	0	0	0	0	0	0	0	0	0	0	0	0	0	0	0	0	1	0	0	0	0	0	0	0	0	0	0
SNAP25	20	10199625	10208025	ENSG00000132639	+	0	0	0	0	0	0	0	0	0	0	0	0	0	0	0	0	0	0	0	0	0	0	0	0	0	0	0	0	0	0	0	0	0	0	0	0	0	0	0	0	0	0	0	0
SNAP25	20	10199625	10218620	ENSG00000132639	+	0	0	0	0	0	0	0	0	0	0	0	0	0	0	0	0	0	0	0	0	0	0	0	0	0	0	0	0	0	0	2	0	0	0	0	0	0	0	0	0	0	0	0	0
SNAP25	20	10204758	10214858	ENSG00000132639	+	0	0	0	0	0	0	0	0	0	0	0	0	0	0	0	0	0	0	0	0	0	0	0	0	0	0	0	0	0	0	0	0	0	0	0	0	0	0	0	0	0	0	0	0
SNAP25	20	10208086	10256076	ENSG00000132639	+	0	0	0	0	0	0	0	0	0	0	0	0	0	0	0	0	0	0	0	0	0	0	0	0	0	0	0	0	0	0	0	0	0	1	0	0	0	0	0	0	0	0	0	0
BPIFA2	20	37632550	31767409	ENSG00000131050	+	0	0	0	0	0	0	0	0	0	0	0	0	0	0	0	0	0	0	0	0	0	0	0	0	0	0	0	0	0	0	0	0	0	0	0	0	0	0	0	0	0	0	0	0
[truncated: 110 more columns]

## Sheet: Table S5
Table S5: Primers used in the RACE amplification of target genes
Ensembl_ID	Gene	Type	RACE_Type	GSP	NGSP	ICP
ENSG00000132744	ACY3	Candidate	5'	GAACTGTGGCCACCAGGGTCCTCAT	TTGAGAAAATGTCAGCCCGCAGCAC	CCTGGACTCTGTGGCCAAAAATGGA
ENSG00000244617	ASPRV1	Candidate	5'	CCCTGGTCCTGGGGACTGAGCCTAT	GCAGCCAGAGGTTTGGGACGACATT	GGCTGGTGTTGGTCCAAGGATGGAT
ENSG00000136881	BAAT	Candidate	5'	TTACTTCTGGTTTGCGGGGCAGGTC	GTAAGCCAAGGCCAAGGAGGCGAAG	GGGTCTCTTCCCAGGGGTAATTGATTTG
ENSG00000131050	BPIFA2	Candidate	5'	TGAGGGTTTGCAGCTGGGTTTTGTG	TGGATGAAGATGCGGATCAGTGGACA	CGTGATCAACACGCTGAAAAGCACTG
ENSG00000131686	CA6	Candidate	5'	AACGAAGGCTGCCAGTACAGCCAAA	ATCCGGCGCATCTTGGGCTATATCA	AGATCAGCCTGCCCTCCACCATGC
ENSG00000198756	COLGALT2	Candidate	5'	CGAAGGGCTGCCTGTCGTAGTTTCA	TGGTTCATCCATAGGCCTCCACTCCA	CTGGAGCGGCTGGACTACCCCAAG
ENSG00000164434	FABP7	Candidate	5'	TCCGTGTTCTTGAATGTGCTGAGAGTCC	CGTTGGTTTGGTCACATTTCCCACCT	AGAAGGCAGGAGCTGCTTGCTGAGG
ENSG00000114279	FGF12	Candidate	5'	CGCTGTTTTCGTCCTTGGTCCCATC	TGCAGGAAGTATCCCTGCTGGCTGA	AGGGAGTCCAACAGCGACCGAGTGT
ENSG00000152402	GUCY1A2	Candidate	5'	TGCAAAGTGCCACCTACAGCTCGAA	TTGGAGTGGTCTGCATAGGAGCATCTG	AACCTGGACTCGCTGGGCGAGAG
ENSG00000123407	HOXC12	Candidate	5'	TGACCAGAAACTCGCCCTCCAGCTC	GCTTCTTCCGAGAGCGGCTGTTGAT	GGCAGCTTGGTATCGCCGTTGAA
ENSG00000095752	IL11	Candidate	5'	AGGGTGGGCAGGGAATCCAGGTTGT	GGTCCCCGTCAGCTGGGAATTTGT	GTGCTCCTGACCCGCTCTCTCCTG
ENSG00000148798	INA	Candidate	5'	GCTCCAGGATCTGCCTCTCCAAGGAC	CTGGCGCCGATACTCGTGGATCTC	AGGGAGATCCGCGCCCAGTATGAGT
ENSG00000169035	KLK7	Candidate	5'	CACCCAGCGCTCATTGACCAGGAC	GCACATGGGGCGCCATCAATAATCT	CCCTTCTCCTGCCCCTGCAGATCTTA
ENSG00000167916	KRT24	Candidate	5'	GTCATCAGCAGCCAATCTGGCATTGT	CCCAGCATTTTCAACAGTGGCAGCA	TGGAGACGGTGGATCGGGAAGAGAT
ENSG00000167656	LY6D	Candidate	5'	CGTGGTCTTGCAGAAGCGAGAGCTG	CGGGCAGACCACAGAATGCTTGC	CTCCTTGCAGCCCTGGCTGTGGCTA
ENSG00000124466	LYPD3	Candidate	5'	GGCGCGCACTTCACTGTCTTCATCT	TGCTTTCTGCACGCAGCTGTAGCACT	GAAAGCAGGTGCCCAGGCCATGA
ENSG00000009724	MASP2	Candidate	5'	ACTCCACTCGGCCACTGGGTAGATCA	TCATCAGGAGGGCCACAGTCAACAA	AAGATGGATCTTGGGACCGGCCAAT
ENSG00000124003	MOGAT1	Candidate	5'	CTTTCCGCTGGCGGATGAACAGAGT	TGCACCCCCAAGGACAATGACAGAG	CCCCCATGGAATAATGGCAGTTGGA
ENSG00000169550	MUC15	Candidate	5'	ATGGATCAAGGGAGGGCTTGTGGAA	TCCATGGCTCCCCGATAGAAGTGAA	TGTTGGCCTTAGCCAAAATTCTGTTGA
ENSG00000171840	NINJ2	Candidate	5'	CGATGACCACCTGCAGGAGCAGAGA	CTGATGAGGGTGACCAGGGTGGTGT	CCTGGAAGCTCCGACCCCAGGAG
ENSG00000196754	S100A2	Candidate	5'	TCTGGGCAGCCCTGGAAGAAGTCAT	CATCCAGGCTGCCCATCAGCTTCTT	CGCTGGCTGTGCTGGTCACTACCTT
ENSG00000112499	SLC22A2	Candidate	5'	TTTCGGCTTCCTCGATGGTCTCAGG	CAGCACCAGACCTCCAGCAACCAAG	GCCATTCCTGGTCTACCGGCTCACT
ENSG00000169507	SLC38A11	Candidate	5'	GGAGCAGATACCCTGGAAAGCCGAAA	CCCAAAGGAAACCCAGCTTGCTTCA	AATCCGTACCCAGCCCCAGCATCTT
ENSG00000132639	SNAP25	Candidate	5'	CCTTGTTCATCCAACATAACCAAAGTCC	GTTGCAGCATACGACGGGTGCTTTC	AGATGCAGCGAAGGGCTGACCAGTT
ENSG00000120669	SOHLH2	Candidate	5'	GTAGGACCTCTGCAGGGGCAATCCA	TCTTCAGGCCCAGTTGCGTTTTCAG	TCAGGGCATGGAATGGATATTGCTTT
ENSG00000169919	GUSB	cDNA_CTRL	N/A	TCTCTCGCAAAAGGAACGCTGCACT	N/A	TGCTAGAGCAGTACCATCTGGGTCTGGA
ENSG00000225292	RP11-57H14.3	Positive_CTRL	5'	TCTGAGTTCCCTGGAGATGCGGTGA	TTCCTGGCCAGCACTCTGGCTCATA	TGGCGTCAGCAGGAAAGATCAGCTC
ENSG00000148737	TCF7L2	Positive_CTRL	5'	TCCTAGCGGATGGGGGATTTGTCCT	GTGATAAGAGGCGTGAGGGGGTGGA	CCTCCCTTGCTGCACTCAGGGACAT
ENSG00000112299	VNN1	Positive_CTRL	5'	GGCTTCAGACTAAACAAGCGTCCGTCA	CTGGGTTCCGAAAGTGCCACTGAGG	TGCACACTGTGGAAGGGCGCTATTA

## Sheet: Table S6
Table S6: RNA-seq data from The Cancer Genome Atlas, used for validation of fusion transcripts and splice junctions
Barcode	Tumor Analysis Id	Pairs of sequencing reads	Normal Analysis Id	Pairs of sequencing reads
TCGA-AZ-6605	00fb8fe0-38e4-492f-aa94-2e121e1f2e91	55486229	47143116-4037-47f6-98a3-a0e55f922afd	58063148
TCGA-AZ-6603	0c62b6c5-1db7-49f9-9828-76dc103a3065	70729980	19e6bfe6-2f95-41c1-8b09-ae43f2a835dd	52846099
TCGA-AA-3655	1258626b-b0e5-466c-8197-c778cbc482c4	51719615	29c3c123-6520-4393-9035-dc4be3e0dfa4	55633014
TCGA-AZ-6598	156b0548-74d6-4bad-9bed-de16f471575e	48902613	747a946f-b12d-4076-9bb0-d9c84435e49f	67432558
TCGA-A6-2684	33f581db-84dc-40a9-a895-452c97cef7aa	99717188	71d55417-894f-4110-863a-e7426bd9ddbd	64873328
TCGA-A6-5667	38005f35-d336-4672-96db-87afca996ed4	56642649	c181130f-d3d8-453e-b160-0d723e51e54f	58639709
TCGA-AA-3662	383ff035-5d93-4a32-8ffa-49d5e5380181	57716339	b3e00f7a-fcd1-4413-941e-698181ebebfb	48553863
TCGA-AA-3697	3b26b219-772f-416a-8b86-a89c4ec35107	42161491	9df1484d-53b6-4818-8a65-d5e96b21939f	65781655
TCGA-A6-5662	3bd039ee-e395-42b1-9daf-6bea630453db	58797213	cebe69b0-8cd8-41f1-b6b9-c400ff24931b	51831724
TCGA-AA-3713	53c7b323-91f6-4407-b526-eb99e0b7ce44	65100348	ea9b0a79-f224-4c19-bfda-b7326185873c	50238563
TCGA-AA-3663	54f21772-c706-4c4e-af67-9f50a98e0482	47675488	81d38d2f-4450-43c9-abf3-5828469a16fd	48915108
TCGA-AA-3712	587773ba-a79a-4f00-afd3-b5368d0801c1	61135422	98c7246c-1c1e-42c7-b46a-5b4309f0417a	58387107
TCGA-A6-2675	62ad4eb1-df30-4c54-9c4c-770178ddfcf2	46976625	b99adacb-4869-4365-bced-03a956895832	52034724
TCGA-F4-6704	93270b30-7984-49f9-8f11-0847e36c00e9	105993154	10473b13-0bb1-46b9-90c6-4c48dd85f185	71228880
TCGA-AA-3489	955a9415-95a0-4456-9c46-87a57d84cef3	74644442	15b36e3b-6f6e-4c14-add2-9342cd7b040f	51087384
TCGA-A6-5659	97119d3c-54c3-42fa-b02e-77debda6db6a	58728680	49221035-c3cc-4164-b801-2e9da549c003	32477709
TCGA-AA-3511	990cfee2-e76d-41c7-a2de-60e6e4d861e4	65542491	dc84d72c-4555-48ec-9e42-747957182193	60962272
TCGA-A6-5665	9d175977-68a6-47a0-a907-e645744e4616	54894682	b65e0223-684f-43b4-9db5-8cc91d88f6a6	54269419
TCGA-AA-3496	a2ab3b6b-f8f0-48ec-8017-67cf4483edd9	66057024	31b1146e-3afa-4256-b4f4-fee5310de10e	37158143
TCGA-AA-3660	a6760a77-cb86-4213-8821-21a6a72f9d46	52884618	e80fce59-b1b3-4c32-bea0-a4e0df6c0a6b	45505737
TCGA-AZ-6600	af07eb30-0f05-4e58-80cf-ddc1d3ed0664	65093175	3125a583-c2de-4206-bb01-1542c38379e3	52183233
TCGA-AZ-6599	ce858bcb-6a50-4138-8e8a-41981cb4a421	53804797	bee9eed1-7449-4889-b3dc-98e68783b577	64579051
TCGA-AZ-6601	e97d0b3a-d101-44eb-b157-64b6d63c7e3f	58468332	15bdbacd-bf63-41be-9784-f2fa6392df91	58346263
TCGA-A6-2686	f1eaed0e-809f-4b0b-abc7-bce20facea24	62394237	88aea277-2c70-4ea8-9b98-9e308071a8f9	78991595
TCGA-A6-3810	01450db8-8b81-45c8-90a7-a571cff67922	87999234
TCGA-G4-6320	01852cd7-f3f6-49c8-a9ce-59f16378db41	48909286
TCGA-D5-6533	0712ef8b-cb13-461b-b5b9-e754ca821b22	52081176
TCGA-AA-3526	07b48edc-8f77-42d0-a876-b742f1acedc5	58599278
TCGA-G4-6302	0a2be50d-003f-4194-be56-ee3efd63ac71	50345345
TCGA-CM-6167	0eb69c65-9839-4d47-90a5-90a887b1ef68	49027312
TCGA-NH-A6GA	139a9ce5-fd10-4d22-9186-d6d4cce25af3	74258259
TCGA-D5-5538	13d31511-789c-4bf6-9527-c05ccc59128b	53367485
TCGA-NH-A50T	1562f565-a000-437c-a9c8-f058639023b4	63656977
TCGA-CA-5255	15f1af0d-f1fe-4049-b1ab-9595050c0faa	52204337
TCGA-DM-A1DA	17a14091-a6cd-4bfc-aefd-451813d0adc0	84145812
TCGA-AZ-6606	1a751365-2fc5-4388-868e-380c43c4c6cf	61895177
TCGA-A6-6137	1dc6366b-24d1-4aa1-af1d-43d5c0050762	56864749
TCGA-A6-3809	1e7486af-f1dd-42e2-a9cc-6283714f2fce	81721978
TCGA-AY-5543	1f5970e9-e134-45d7-b1de-c098b806a9ef	70877135
TCGA-D5-6539	20de162c-d261-4e27-8ce8-6e90ffe01c54	54365134
TCGA-CM-5863	259394bc-1129-40e7-865b-e1aaade37a58	59990303
TCGA-G4-6625	25a0f263-40fa-4027-8389-cdb03e4ded57	56697130
TCGA-F4-6463	2a9ba30f-1564-457d-b4a1-c85923a1c858	51784556
TCGA-F4-6808	30f2ef1a-0dbc-4e48-a341-2ee82ee20bf7	44451025
TCGA-CK-5913	325f837c-58a6-4e61-8df5-90767d5747ae	62378561
TCGA-AD-6965	393db15f-9f5f-4ddf-a035-d63d993b3106	45988934
TCGA-DM-A28C	3c65aeda-3597-4cad-8ab7-b8b66534a6c8	67816052
TCGA-CK-4947	3c91fc88-e835-41c8-b210-04dfdcbeaf28	59492848
TCGA-CM-6168	41a92221-81b3-414b-aa2e-63c2070d1401	59309838
TCGA-F4-6856	42b408ac-0aea-45db-ae3f-033f3d3448a3	34509686
TCGA-RU-A8FL	43aa202c-004f-4292-9c98-8a2e87e05dc4	60139908
TCGA-A6-6781	453ed81e-2f7c-41d1-b0a0-e6b2e3d6735b	150674345
TCGA-CM-6676	48a058cb-5520-4bd2-a588-ac71301646b7	58055247
TCGA-A6-6141	49dcf9dd-a058-47de-bf9e-9e90f4cff877	46529119
TCGA-G4-6310	49f20084-c3f5-40a3-a2a7-71a527608606	35059072
TCGA-DM-A1D6	4cfe69b5-0e9e-4b45-8ac1-0f481e6f4c6c	103556678
TCGA-A6-6651	53b37cdd-358f-450c-8293-309c2c9cb56a	68082194
TCGA-CM-5349	543b938f-e8a8-4972-968c-ddcd3f3151c6	48356111
TCGA-D5-6922	55b73313-fd5b-4a1a-8b64-6be4446bf457	66350024
TCGA-G4-6315	591cd1bb-772b-4595-97c7-0dd4d5749dd2	47519287
TCGA-A6-5656	60defced-1166-460c-8e8c-b6653e51715a	101987746
TCGA-AD-6899	6438a93a-8807-4bd4-82fc-badaec9f36c0	72843788
TCGA-A6-6138	64a194fe-03d6-4eba-a44a-97b779640645	55452132
TCGA-AD-6889	687e691d-0545-4408-a267-412357506a51	56648348
TCGA-AY-A54L	68a0aeca-6541-40cb-8777-159658573e65	64160497
TCGA-CK-6747	6a040134-0ae6-458b-be76-655bc0a62114	71828759
TCGA-CM-5864	6dc3e8b2-26e5-4757-9d80-53a13976245d	41687528
TCGA-NH-A50U	7218bddc-c3a6-48bf-8875-28476e5e2451	84592874
TCGA-D5-5539	727527dd-a98e-4953-bd2a-436127479796	61666427
TCGA-F4-6569	7607bfb5-e253-42ab-a857-3f342b217d13	65347476
TCGA-A6-A566	76775244-8b7e-4ad8-b02a-831d24df2928	43890062
TCGA-F4-6570	772e5153-a09d-4dcd-a2c7-a50ef03fa936	59121343
TCGA-G4-6299	7b2c8113-8006-4fc7-a3e3-8065d9f4854b	54741505
TCGA-AZ-4682	7c3c572e-e822-455a-9c57-eed7d8f6eceb	71094823
TCGA-CA-6716	807da051-49ab-4307-9d41-5ec2104af9cb	60628668
TCGA-CK-4950	81cb39c2-5ba4-478a-bfbd-4e026a4d657b	84151814
TCGA-AM-5820	86d78b6b-710b-4804-970e-672b761d93f4	57071530
TCGA-CA-5796	87014eff-96d3-4c69-ae51-7cb0159117e6	39122904
TCGA-NH-A50V	88c66027-f9bb-43f3-af2a-37acff4c3c03	65410005
TCGA-DM-A288	8a930fdc-b6bc-4cd0-a3c6-e77f0ea44946	48990434
TCGA-F4-6855	8bdac7ae-da03-4533-a277-8d9b3f19e245	42174910
TCGA-D5-5540	8cd19b31-de1f-44d1-b361-f2d9452b6e2e	49056195
TCGA-T9-A92H	8cee552d-6908-478e-ba62-93187e71003c	63196329
TCGA-A6-A565	8ebd29b8-06ae-451a-a5e3-6a764c9e55f4	81477212
TCGA-D5-6541	8ecfcb26-89b1-4ef8-85e6-710dfe6835da	81713291
TCGA-G4-6307	967ac7cd-a4f1-4426-a49b-1d29a621e62b	90957923
TCGA-G4-6306	9a64ad22-2466-4042-b539-15d194f14446	37606423
TCGA-AD-6890	9b736c02-0193-48fb-aab0-d1c6f2bf4f90	44415017
TCGA-A6-2677	9c630191-e339-41ff-8b74-d8102d433f02	109602293
TCGA-DM-A0XD	a0361fa0-dade-4885-8647-71f4c3397a4e	73542403
TCGA-A6-6780	a248a7c8-353a-4890-8453-0398dae660e1	72542996
TCGA-AD-5900	a7617ecb-2d15-4a68-b5b3-48b6b69aa563	50348627
TCGA-DM-A28H	a7780211-a135-4d23-b81f-5beb8fabe234	68519169
TCGA-AZ-5407	ab796e6a-b246-427f-8a43-76e8b6784c4e	45425942
TCGA-D5-6926	abd0fc1d-48b4-4fb6-aeaa-1277bc6f72d0	57746537
TCGA-CK-5915	ac0d5d31-ba19-44d7-821b-dc2b84ac1a51	51700463
TCGA-AZ-4616	aca1afda-ffa3-4d98-82a8-88c7d59c7ab9	59252537
TCGA-AA-A02K	ade9cb51-d46c-47cc-8992-2f282ca9fbc2	69205871
TCGA-CM-6679	ae0f3660-d820-435d-b030-3cdd70433709	67109244
TCGA-D5-5537	b2cd3c40-ca79-4939-bcb2-803a88a37d20	52334890
TCGA-QG-A5YV	b3e63ab6-760c-4e1b-9f14-71b31e73530c	63090685
TCGA-D5-6924	b7550578-77eb-4329-8bd6-fa6e66d3b836	38453173
TCGA-DM-A28K	b7b22f88-9dee-4fc9-a547-873ed286bd9a	56852825
TCGA-F4-6461	bac248f6-35cf-4105-8cf1-ecd312dce2e7	50886538
TCGA-DM-A28M	bb8568b4-f52f-4979-9be1-66be301d3ddd	78422255
TCGA-D5-6536	c9bc8c42-c0c8-44ce-a3a6-65c36d0ca071	51480916
TCGA-CM-4744	d0608c54-f725-41b7-9f40-2213e1d761d7	78962811
TCGA-A6-3809	d18f1c43-d818-48af-9389-1afbcf43356e	74146836
TCGA-G4-6311	d247d359-5aa0-46ae-b0ba-a17f7ce06fd6	47629841
TCGA-G4-6627	d504efae-2105-4e13-8a62-12cc1d204aae	54189450
TCGA-G4-6295	d70fad4c-8f6f-4a07-ade8-982cf4e489c8	48773554
TCGA-D5-6530	d71ce075-aa5e-4a59-b77c-96a9b5f472a3	53730637
TCGA-AY-A71X	d7a74f28-cff5-4285-9381-017e91430950	76435054
TCGA-F4-6854	d7ab1cc2-6582-40da-a845-92c074f0ae2e	71010710
TCGA-CM-6674	dceaf1f2-d773-45a2-b23d-8ebf55ceb369	45860603
TCGA-A6-6653	de9341f3-c957-405d-9b36-a9cf0e901096	51684966
TCGA-DM-A28E	e32fd179-5ca2-4801-b123-80d75455a9a4	62666313
TCGA-A6-6650	e7241925-40af-4aec-8afc-6405eb435671	63488443
TCGA-NH-A5IV	ec6b3979-de3c-4047-ad54-f5b5a7c2c67c	68030709
TCGA-AZ-6607	ef6ae243-ed5d-4e44-95ad-387504275524	46346736
TCGA-D5-6529	efe76f19-a282-41ac-ac73-23499ec2f88b	65660651
TCGA-4N-A93T	efed4ca9-32ee-49fa-9373-f7a91601a841	65163355
TCGA-D5-6535	f0118de9-5679-47dc-a5f8-794bd5544472	53080259
TCGA-AU-3779	f352289e-f836-4f61-aa45-dc9b9ab8cf96	52481791
TCGA-CM-6172	f42ad7bf-a199-4419-a2c4-2d0d97a3eeda	53690814
TCGA-CK-4948	f7c407c3-f840-4c5d-acea-efc8c6d99c21	78181183

## Sheet: Table S7
Table S7: RNA-seq data from the Cancer Cell Line Encyclopedia used for validation of fusion transcripts and splice junctions
Cell line	Barcode	Analysis Id	Pairs of sequencing reads
NCI-H508	CCLE-NCI-H508-RNA-08	0c7a79cc-bbaf-4c6d-93e1-866f5f5f3d0d	81974061
SNU-81	CCLE-SNU-81-RNA-08	0e30aa7c-8411-4108-8dd0-226288b32327	40670713
HCT-15	CCLE-HCT-15-RNA-08	127d1510-a54b-4a55-b62d-741fd11fa781	79236767
HT-29	CCLE-HT-29-RNA-08	13442d3a-26b1-41b0-b45a-94b2576b2aab	51321817
SNU-61	CCLE-SNU-61-RNA-08	187c4576-27cf-46ab-8d8a-e882d547df3e	90231671
LoVo	CCLE-LoVo-RNA-08	188d620d-1838-43d1-a278-3b5d7decf91d	94792165
RKO	CCLE-RKO-RNA-08	19f57bd9-e629-4ca6-970e-a34ab31001c0	65043608
HCC-56	CCLE-HCC-56-RNA-08	1d95e7cc-a3e0-4770-9e8a-163e154a051f	83139954
SW837	CCLE-SW837-RNA-08	230c98ac-9f16-4a52-8311-a7434bfda57f	43521953
Hs 698.T	CCLE-Hs 698.T-RNA-08	27835524-c72a-48e6-8121-6448bb11219e	69093386
SK-CO-1	CCLE-SK-CO-1-RNA-08	29280869-87f6-408a-af86-94375a36d7aa	73747960
SNU-C5	CCLE-SNU-C5-RNA-08	2dd2783e-29e7-46fd-9d13-3fd0e8ff15d6	42230353
RCM-1	CCLE-RCM-1-RNA-08	315a776d-aee2-4960-b6ed-bda8e4395eb1	87974359
SNU-1033	CCLE-SNU-1033-RNA-08	376d30aa-1739-4932-b552-5172aa89b785	89278008
LS123	CCLE-LS123-RNA-08	3ab53c52-8a97-4600-913c-99b15f5d71fa	62275140
SW948	CCLE-SW948-RNA-08	495f6fed-34fb-4e8a-8b4c-abd9653790a6	67146059
SNU-1040	CCLE-SNU-1040-RNA-08	4e188ecc-db0b-4fdf-a19d-1ee952fffcf6	94960459
MDST8	CCLE-MDST8-RNA-08	55bfe3c2-ca8f-4173-b379-20afec0525df	66633712
SW1116	CCLE-SW1116-RNA-08	57e8df2b-7ba5-4395-b21d-6723abfb802f	47208882
CL-34	CCLE-CL-34-RNA-08	5ad6322b-51bb-434c-a1d5-2e52d5c27bbf	92964046
NCI-H747	CCLE-NCI-H747-RNA-08	66825466-fc65-4847-89b6-9a4f0e1f875d	68328206
COLO-678	CCLE-COLO-678-RNA-08	6ca39c8b-95e1-4603-bb03-b3ad33c542e8	90101894
SNU-175	CCLE-SNU-175-RNA-08	6d4c972d-f702-4193-9251-93cceb6a22bf	78392082
LS513	CCLE-LS513-RNA-08	71abf291-ae60-4668-8786-bf1327df0616	83382388
OUMS-23	CCLE-OUMS-23-RNA-08	75b57b0c-df5b-429b-a024-3777b6291bf0	93938459
SNU-C2A	CCLE-SNU-C2A-RNA-08	7c1f331a-a9fd-4d84-a41d-b87179f8bd06	76807492
Hs 255.T	CCLE-Hs 255.T-RNA-08	7dd73e3d-e30a-49d7-8137-4569cd2dfb9f	85354793
SW620	CCLE-SW620-RNA-08	7fd7ebc4-473e-420f-accd-8b2732c6a2ca	81665453
SNU-C4	CCLE-SNU-C4-RNA-08	8752a43c-6320-497e-80ae-1a3e482aabc2	74960644
SW48	CCLE-SW48-RNA-08	88089c91-2054-4fb9-9bdd-624443d141bf	37642250
COLO 741	CCLE-COLO 741-RNA-08	8b2a3d47-9518-43dd-9074-1d48f51a40ad	79950665
HCT 116	CCLE-HCT 116-RNA-08	8f17979c-77dd-4743-bafa-a436fce0d2fd	78820314
T84	CCLE-T84-RNA-08	925b98c1-40ab-4050-a17d-cf56200818a6	127827846
NCI-H716	CCLE-NCI-H716-RNA-08	95e1c652-a7f2-41f6-9a30-503b8c7c37a5	76694776
CL-14	CCLE-CL-14-RNA-08	984cd7e5-5e8b-4498-9899-22310069d7d1	66660769
SW1463	CCLE-SW1463-RNA-08	9a98973b-40f4-4fca-960d-f2d1878a4601	32724967
GP2d	CCLE-GP2d-RNA-08	afa83f66-1b9e-440f-8a18-7c1f34a1411a	83640184
SNU-503	CCLE-SNU-503-RNA-08	b0d39203-22f1-4f20-8748-54439652d876	77379971
C2BBe1	CCLE-C2BBe1-RNA-08	b39b60cd-ed66-4824-9548-6e1396da753c	81888642
SW480	CCLE-SW480-RNA-08	b944955c-0c3c-41a9-8f17-e4c484fe24cf	74971267
LS1034	CCLE-LS1034-RNA-08	bac80f8b-66ce-436a-bc37-2a6bb05884aa	70748555
SW1417	CCLE-SW1417-RNA-08	bbd3b9f5-7e8f-41eb-a3fe-135b7acd35bd	57064664
SNU-1197	CCLE-SNU-1197-RNA-08	bbdfc980-47fe-4b4c-892f-6daddac199a6	90611970
KM12	CCLE-KM12-RNA-08	bde66db2-40f5-4a47-92b4-151050895755	87680166
Hs 675.T	CCLE-Hs 675.T-RNA-08	c602930d-a4bf-4acb-8c64-db73f99bd26d	90492603
LS 180	CCLE-LS 180-RNA-08	ca646e08-060f-402c-aaa0-abfdcdf3b4a4	71419500
HT115	CCLE-HT115-RNA-08	cbfd3584-ca62-49cd-ac0c-421773331ce7	154416450
COLO 201	CCLE-COLO 201-RNA-08	cff7ddf1-d404-45e2-9bac-ed18b9638a56	81798161
LS411N	CCLE-LS411N-RNA-08	d0cb3f54-1fcf-4ca6-8119-3b0737c8a69c	77680067
SNU-C1	CCLE-SNU-C1-RNA-08	d62c141e-ffb9-494a-81d8-dd601412bcc2	76858944
CW-2	CCLE-CW-2-RNA-08	dfc229b0-a48d-48e4-8d16-420cfa02580f	81363514
SW403	CCLE-SW403-RNA-08	dfcd7b32-4b80-456b-b20c-98761581d73e	42857669
SNU-407	CCLE-SNU-407-RNA-08	e67c993c-c98f-4089-8d36-b5c37ad727eb	82230291
CL-40	CCLE-CL-40-RNA-08	e6b5d8f8-76ac-4598-954a-aadbf4306afa	88499234
CL-11	CCLE-CL-11-RNA-08	e8659530-7b1d-43fd-a080-6a87ff015aa6	80908345
COLO-320	CCLE-COLO-320-RNA-08	ecfd1349-f493-4f96-b3a1-7b27cc434640	84061201
